# Supplementary material for: Genetic Variability in the CPA1 Gene and Its Impact on Acute Pancreatitis Risk: New Insights from a Large-Scale Study
Source: Int J Mol Sci. 2024 Oct 21;25(20):11301. doi: 10.3390/ijms252011301 (PMC11508624; doi:10.3390/ijms252011301)
Supplement: Supplementary file 1 [file ijms-25-11301-s001.zip]

Archive with 1 entries (1 files):
- ijms-3265688-supplementary.pdf
